# Supplementary material for: Microbial Diversity and Genome Analyses Provide Insights into the Role of Pseudomonas marginalis A39 in Improving Drought Tolerance in Pinus sylvestris var. mongolica
Source: Microorganisms. 2026 Jul 15;14(7):1544. doi: 10.3390/microorganisms14071544 (PMC13414449; doi:10.3390/microorganisms14071544)
Supplement: Supplementary file 1 [file microorganisms-14-01544-s001.zip]

Archive with 1 entries (1 files):
- microorganisms-4411853-supplementary.pdf
